# Supplementary material for: The role of amino bisphosphonates zoledronate and alendronate in shaping immunomodulatory profile and angiogenic potential of human periodontal ligament stem cells
Source: PLoS One. 2025 Dec 1;20(12):e0335744. doi: 10.1371/journal.pone.0335744 (PMC12668531; doi:10.1371/journal.pone.0335744)
Supplement: S1 File — (XLSX) [file pone.0335744.s002.xlsx]

## Sheet: Cytokine Array I
		CTRL	ZOL 1 mM	ZOL 1,5 mM	ZOL 2 mM	CTRL	ALN 2 mM	ALN 5 mM	ALN 10 mM		CTRL	ZOL 1 mM	ZOL 1,5 mM	ZOL 2 mM	ALN 2 mM	ALN 5 mM	ALN 10 mM
	IL 6	50.54	40.35	35.95	38.38	48.02	43.31	44.81	43.93		8.08	10.06	11.33	10.39	13.68	10.14	11.09
	IL 8	121.77	128.39	111.59	143.32	121.45	129.95	140.76	157.28		69.94	80.6	119.38	97.89	128.14	90.78	106.05
	VEGF	1372.51	1268.94	1238.09	1445.92	1329.27	1169.18	1309.28	1252.35		458.45	619.73	814.03	601.23	821.85	768.66	697.27
	IL1A	0.97	0.81	0.34	0.84	0.74	0.72	0.84	0.87		0.79	0.77	0.89	0.94	0.97	1.26	0.81
	MCP1	300.74	315.67	289.14	236.53	313.24	328.8	396.44	350.15		333.28	396.01	473.66	373.59	574.73	546.19	459.5
	IL1B	0	0	0.93	0	0	0.89	1.08	0		0	0	0.89	0	1.75	1.31	0.89
		CTRL	ZOL 1 mM	ZOL 1,5 mM	ZOL 2 mM	ALN 2 mM	ALN 5 mM	ALN 10 mM			CTRL	ZOL 1 mM	ZOL 1,5 mM	ZOL 2 mM	ALN 2 mM	ALN 5 mM	ALN 10 mM
	IL 6	438.94	1229.43	1197.54	1001.93	1864.35	1838.03	722.31			155.19	416.61	424.94	370.23	600.45	620.79	219.12
	IL 8	1413.5	1696.9	1558.8	1589.4	2507.1	2276.7	3411.6			515.03	648.2	600.69	675.21	941.73	816.04	1184.98
	VEGF	1197.13	1853.78	1736.11	1750.07	2321.51	2124.41	2132.35			1009.36	1247.48	1262.74	1265.74	1337.41	1384.57	1410.05
	IL1A	0.85	1.31	0.91	0.79	1.31	1.73	1.11			0.88	0.98	0.77	0.87	1.03	1.37	0.93
	MCP1	1056.93	1205.6	978.27	1026.54	1163.5	757.7	716.99			583.65	659.09	590.39	565.75	679.71	578.88	518.05
	IL1B	2.95	4.11	4.41	4.80	7.75	8.19	6.13			0	0	0.91	0	1.55	1.41	0.99

## Sheet: Immunofluorescence tPD-L1
Total PD-L1
	Integrated density per field					Integrated density per field
	Ctrl	Zol 1 mM	Zol 1,5 mM	Zol 2 mM		Ctrl	ALN 2 mM	ALN 5 mM	ALN 10 mM
	3364.6	3453.61	2714.32	3895.18		3364.6	3173.94	1875.71	3516.05
	4086.96	4081.96	3242.41	3467.73		4086.96	3546.53	2288.13	3878.95
	4866.24	4213.68	3075.3	3260.24		4866.24	3569.44	2919.19	3634.51
	4401.25	4449.06	3417.25	3046.2		4401.25	3549.17	2650.58	3323.13
	4734.49	4798.51	3613.17	3738.1		4734.49	3716.45	3205.63	3780.36
	4856.35	4797.98	3183.25	4727.83		4856.35	3630.45	2868.35	2694.1
	3843.4	4293.81	3114.87	3936.07		3843.4	3513.4	3014.35	3161.66
	3221.53	3970.31	3246.95	4256.27		3221.53	3907.1	2718.05	3320.01
	4824.32	4632.5	3612.23	3004.75		4824.32	4240.88	2733.54	3578.83
	3752.63	4875.97	3959.83	4099.8		3752.63	3584.98	2624.05	3199.09
	3784.93	3313.48	3161.66	3871.29		3784.93	3307.97	2723.76	2853.73
	4448.68	3652.53	3044.14	3893		4448.68	2980.51	2750.69	4124.96
	4078.3	3501.29	3177.94	3375.77		4078.3	3126.04		2866.52
	4078.3	3141.5	3368.9	3303.35		4078.3			3432.87
		3288.89	3255.75	3702.03					3694.84
		3545.92	3232.56						2999.9
									3503.75

## Sheet: Immunofluorescence nPD-L1
Nuclear PD-L1
	Integrated density per cell								Integrated density per cell
	Ctrl	Zol 1 mM	Zol 1,5 mM	Zol 2 mM					Ctrl	ALN 2 mM	ALN 5 mM	ALN 10 mM
	4.9	9.49	5.93	5.89					4.9	2.12	4.09	2.45
	15.76	6.87	15.77	9.22					15.76	4.45	4.07	3.32
	4.69	12.88	3.94	11.84					4.69	20.64	9.31	25.04
	7.91	5.35	5.5	9.52					7.91	4.23	6.01	4.13
	3.92	10.02	10.11	7.8					3.92	6.29	9.16	3.04
	7.31	12.05	4.27	4.31					7.31	6.48	5.76	5.95
	15.37	6.73	9.03	11.99					15.37	7.3	11.49	3.45
	8.71	10.27	5.43	9.35					8.71	11.84	1.94	7.19
	10.53	7.26	2.46	6.83					10.53	3.91	4.43	7.48
	7.64	8.35	7.71	5.21					7.64	14.07	9.43	2.52
	3.71	10	6.08	10.23					3.71	5.86	12.25	3.08
	3.02	9.92	4.53	5.88					3.02	7	3.96	7.19
	6.02	4.2	3.69	9.42					6.02	10.54	4.86	4.48
	15.4	2.77	4.08	9.41					15.4	5.38	3.65	4.06
	16.59	6.01	4.12	3.15					16.59	1.97	8.36	4.2
	11.49	3.39	25.2	7.31					11.49	3.62	4.17	5.98
	5.89	9.3	5.7	15.94					5.89	4.15	3.46	17.7
	5.84	8.95	10.21	3.64					5.84	5.42	6.32	4.28
	7.23	11.14	8.33	5.21					7.23	8.06	10.04	2.15
	4.68	5.38	3.08	5.59					4.68	17.96	3.84	4.36
	9.45	5.03	6.19	6.21					9.45	7.28	2.18	6.65
	4.05	4.19	5.37	4.73					4.05	7.56	4.83	6.25
	3.83	3.79	14.27	6.03					3.83	7.71	3.81	10.5
	5.22	15.6	7.32	1.93					5.22	7.61	2.61	6.54
	5.37	5.07	4.11	3.82					5.37	6.7	3.69	8.17
	2.83	7.58	3.51	5.92					2.83	6.59	4.13	6.47
	5.31	6.62	2.21	7.09					5.31	3.59	3.98	7.59
	7.29	5.47	5.18	10.12					7.29	2.19	3.43	6.29
	5.88	2.43	13.25	3.95					5.88	1.97	8.97	5.85
	5.02	6.63	5.5	7.03					5.02	23.33	4.97	10.08
	11.18	17.07	6.13	3.28					11.18	2.34	2.59	6.05
	15.52	5.74	13.71	9.2					15.52	5.73	3.76	6.78
	5.65	8.96	3.14	3.76					5.65	4.1	4.97	6.93
	7.02	16.89	4.35	8.19					7.02	7.99	5.04	6.75
	6.94	6.04	5.46	12.31					6.94	8.23	6.5	16.38
	14.8	4.82	7.59	8.16					14.8	6.31	3.5	10.71
	14.57	4.87	6.47	8.28					14.57	2.79	3.1	4.44
	7.53	8.4	5.53	6.94					7.53	5.98	2.85	19.28
	7.69	5.11	10.45	12					7.69	4.85	5.19	8.22
	1.4	7.06	4.95	8.39					1.4	2.55	6.45	5.93
	2.67	5.01	5.9	7.48					2.67	3.02	5.11	2.32
	6.4	15	3.11	9.65					6.4	1.44	5.18	5.99
	12.58	5.46	4.57	12.84					12.58	8.76	3.46	21.31
	8.2	9.29	3.01	14.48					8.2	4.72	4.96	5.59
	9.47	9.65	2.69	12.68					9.47	6.31	6.83	6.13
	9.79	5.16	4.4	4.01					9.79	6.18	5.76	6.02
	8.14	11.92	5.12	4.34					8.14	11.45	11.78	4.05
	4.5	9.62	4.36	6.57					4.5	7.49	15.08	10.43
	2.99	7.1	4.81	6.89					2.99	7.1	5.5	7.4
	7.44	6.7	6.16	7.85					7.44	5.82	3.67	4.07
	10.96	7.44	7.08	9.11					10.96	10.59	5.17	3.43
	5.92	6.3	5.13	10.55					5.92	6.55	9.8	3.64
	12.77	7.16	4.79	5.46					12.77	9	5.79	4.57
	8.63	7.05	3.3	6.77					8.63	5.62	5	4.13
	6.43	6.75	7.28	9.89					6.43	4.44	5.36	1.79
	5.82	5.2	2.98	6.03					5.82		5.03	8.79
	2.65	16.25	5.03	6.6					2.65		5.72	8.4
	6.77	1.96	4.05	11.59					6.77		2.8	4.34
	10.69	18.7	3.89	11.15					10.69		2.53	4.74
	12.51	6.1	3.22	4.81					12.51			6.37
	4.77	10.74	2.59	7.14					4.77			18.8
	7.45	8.73	7.87	13.23					7.45			7.66
	11.31	6.04	4.61	16.54					11.31			4.2
	7.28	4.67	3.55	5.76					7.28			9.84
	2.69	6.46	10.8	7.82					2.69			3.08
	4.3	6.35	3.7	6.32					4.3			3.05
	7.67	5.94	1.32	8.27					7.67			6.88
	5.63	4.57	6.59						5.63			9.5
	6.75	5.34	4.61						6.75			3.52
	7.18	8.87	5.05						7.18			12.97
	6.98	12.45	12.1						6.98			5.85
	3.48	3.84	11.84						3.48			4.3
		5.67	5.89									17.29
		3.99	2.98									11.49
		2.34	6.78									6.04
		10.75	8.14									4.94
		11.63	4									12.33
		10.85	10.26									12.4
		5.39										11.88
		9.86										6.6

## Sheet: western blot PD-L1
(Representative tests)
	O.D. (PD-L1/GAPDH)						O.D. (PD-L1/GAPDH)
	CTRL	ZOL 1 μM	ZOL 1,5 μM	ZOL 2 μM			CTRL	ALN 2 μM	ALN 5 μM	ALN 10 μM
	1.34553	0.644609	0.646299	0.450552			0.583173	0.650132	0.315611	0.286408
	0.456996	0.244449	0.207336	0.249038			0.791774	0.968282	0.546121	0.408178
	1.6769	1.03243	0.93192	0.516979			0.568714	0.562941	0.301371	0.279539
	0.464462	0.280606	0.258227	0.283069			0.834253	0.978919	0.569508	0.470429
	1.28347	0.604615	0.599819	0.42487
	0.458117	0.230142	0.212028	0.233828
	1.5933	1.07123	0.993694	0.548437
	0.47069	0.248624	0.23194	0.254861

## Sheet: FACS PD-L1
	MFI values
	CTRL	ZOL 1 μM	ZOL 1,5 μM	ZOL 2 μM	ALN 2 μM	ALN 5 μM	ALN 10 μM
	34.4	34.3	27.8	34	23	32.3	73.8
	32	35	25.4	33.5	25	34	75
	28	38	31.2	36	21	31	69
	% PD-L1+ cells
	CTRL	ZOL 1 μM	ZOL 1,5 μM	ZOL 2 μM	ALN 2 μM	ALN 5 μM	ALN 10 μM
	54.9	39.6	37.9	53.6	26.7	60.1	68.3
	53.8	38.5	36.8	52.6	25.6	59	67.2
	56	40.7	39	54.6	27.8	61.2	69.4

## Sheet: HUVECs Proliferation
		HUVECs Proliferation
	24 h	CM(-drug)	CM(ZOL 1 μM)	CM(ZOL 1,5 μM)	CM(ZOL 2 μM)		24 h	CM(-drug)	CM(ALN 2 μM)	CM(ALN 5 μM)	CM(ALN 10 μM)
		0.094	0.101	0.088	0.113			0.094	0.083	0.106	0.101
		0.097	0.105	0.096	0.099			0.097	0.092	0.097	0.106
		0.084	0.092	0.103	0.11			0.084	0.069	0.081	0.1
		0.101	0.088	0.097	0.103			0.101	0.092	0.099	0.08
		0.101	0.072	0.093	0.087			0.101	0.078	0.101	0.095
		0.101	0.088	0.101	0.091			0.101	0.094	0.084	0.065
		0.095	0.113	0.105	0.093			0.095	0.099	0.104	0.098
		0.1	0.132	0.132	0.097			0.1	0.113	0.119	0.097
		0.095	0.107	0.095	0.143			0.095	0.107	0.098	0.109
		0.097	0.108	0.133	0.104			0.097	0.121	0.098	0.104
		0.12	0.115	0.094	0.103			0.12	0.106	0.102	0.109
	48 h	CM(-drug)	CM(ZOL 1 μM)	CM(ZOL 1,5 μM)	CM(ZOL 2 μM)
		0.106	0.109	0.126	0.158		48 h	CM(-drug)	CM(ALN 2 μM)	CM(ALN 5 μM)	CM(ALN 10 μM)
		0.08	0.114	0.117	0.115			0.106	0.107	0.12	0.129
		0.109	0.103	0.107	0.121			0.08	0.123	0.116	0.124
		0.1	0.122	0.117	0.104			0.109	0.118	0.129	0.121
		0.121	0.126	0.119	0.102			0.1	0.13	0.136	0.115
		0.119	0.122	0.105	0.102			0.121	0.127	0.115	0.121
		0.118	0.122	0.128	0.132			0.119	0.121	0.128	0.134
		0.105	0.121	0.122	0.133			0.118	0.141	0.141	0.121
		0.124	0.118	0.125	0.128			0.105	0.128	0.135	0.114
		0.12	0.126	0.116	0.124			0.124	0.115	0.149	0.115
		0.137	0.132	0.127	0.112			0.12	0.132	0.136	0.125
								0.137	0.115	0.132	0.127
							72 h	CM(-drug)	CM(ALN 2 μM)	CM(ALN 5 μM)	CM(ALN 10 μM)
	72 h	CM(-drug)	CM(ZOL 1 μM)	CM(ZOL 1,5 μM)	CM(ZOL 2 μM)			0.122	0.11	0.105	0.124
		0.122	0.129	0.122	0.122			0.112	0.104	0.116	0.101
		0.112	0.124	0.127	0.122			0.108	0.102	0.095	0.11
		0.108	0.123	0.131	0.131			0.125	0.113	0.113	0.103
		0.125	0.129	0.113	0.113			0.129	0.118	0.119	0.113
		0.129	0.125	0.099	0.099			0.125	0.1	0.113	0.099
		0.125	0.118	0.128	0.128			0.117	0.135	0.132	0.123
		0.117	0.136	0.132	0.132			0.168	0.153	0.17	0.161
		0.168	0.138	0.152	0.134			0.112	0.179	0.151	0.159
		0.112	0.159	0.146	0.167			0.142	0.159	0.152	0.186
		0.142	0.127	0.141	0.13			0.163	0.132	0.17	0.125
		0.163	0.138	0.155	0.158			0.14	0.166	0.177	0.159
		0.14	0.127	0.153	0.147
							96 h	CM(-drug)	CM(ALN 2 μM)	CM(ALN 5 μM)	CM(ALN 10 μM)
	96 h	CM(-drug)	CM(ZOL 1 μM)	CM(ZOL 1,5 μM)	CM(ZOL 2 μM)			0.174	0.163	0.129	0.126
		0.174	0.156	0.132	0.117			0.116	0.164	0.146	0.141
		0.116	0.201	0.121	0.102			0.169	0.2	0.142	0.168
		0.169	0.172	0.145	0.131			0.144	0.185	0.17	0.151
		0.144	0.138	0.136	0.122			0.154	0.137	0.125	0.139
		0.154	0.162	0.14	0.156			0.153	0.124	0.186	0.168
		0.153	0.168	0.168	0.2			0.226	0.204	0.168	0.213
		0.226	0.189	0.171	0.207			0.214	0.166	0.217	0.176
		0.214	0.229	0.239	0.19			0.213	0.196	0.191	0.174
		0.213	0.227	0.246	0.244			0.199	0.107	0.223	0.221
		0.199	0.237	0.246	0.194			0.202	0.178	0.201	0.22
		0.202	0.225	0.225	0.207			0.214	0.186	0.212	0.213
		0.214	0.212	0.232	0.215

## Sheet: HUVECs migration
Wound healing assay (Representative tests)
		CM(-drug)	CM(ZOL 1 μM)	CM(ZOL 1,5 μM)	CM(ZOL 2 μM)				CM(-drug)	CM(ALN 2 μM)	CM(ALN 5 μM)	CM(ALN 10 μM)
		49.2693	47.6367	43.3588	15.5195				51.3558	60.7475	55.4251	50.7753
		43.1002	51.4951	39.2494	13.8094				58.5491	62.1842	57.8228	48.5316
		31.7398	46.5113	38.4569	12.5032				57.424	54.1316	44.7203	55.2387
		21.775	44.8753	20.516	30.953				60.9555	58.6508	46.917	50.4799
		24.8862	57.2828	21.1941	14.7117				67.831	47.9584	45.9888	35.8921
		53.8452	85.3648	84.5473	74.6502				82.6111	35.6283	36.7848	43.9273
		54.1175	71.2269	73.016	62.042				94.3825	28.6735	37.2314	37.9566
		68.2531	74.9307	73.6037	62.6674				83.8918	35.0914	30.1844	44.8391
		85.9292	84.1901	68.7095	66.6283				55.9328	37.6202	35.7444	39.7258
		80.9752	75.0153	67.2301	65.0106				60.3542	33.6469	41.6661	38.9936
		51.3891	63.8529	52.9882	41.8495				67.3288	45.4333	43.2485	44.636

## Sheet: Angiogenesis assay
Angiogenesis assay (Representative tests)
	T(4 h)
N° nodes	ECM	CM (-drug)	CM (ZOL 1 μM)	CM (ZOL 1.5 μM)	CM (ZOL 2 μM)		N° meshes	ECM	CM (-drug)	CM (ZOL 1 μM)	CM (ZOL 1.5 μM)	CM (ZOL 2 μM)		N° segments	ECM	CM (-drug)	CM (ZOL 1 μM)	CM (ZOL 1.5 μM)	CM (ZOL 2 μM)		Total segments lenght	ECM	CM (-drug)	CM (ZOL 1 μM)	CM (ZOL 1.5 μM)	CM (ZOL 2 μM)
	634	877	769	365	584			36	56	46	15	26			188	287	236	96	182			9489	13795	11854	5575	11284
	362	881	527	435	382			8	54	19	14	10			81	304	154	117	95			5590	18019	11360	8409	6809
	621	961	870	649	594			42	46	49	35	37			192	309	274	203	194			11688	18527	15119	12783	11992
	511	670	531	602	722			17	34	25	21	41			146	199	162	181	246			10738	10956	9798	11587	16441
	898	443	333	406	369			63	16	13	16	13			286	129	90	121	112			13864	6802	5626	7930	7720
	404	959	315	551	311			16	51	7	19	10			104	313	78	137	82			5653	17222	5915	8505	6586
	573	811	299	531	587			31	40	7	19	34			175	256	73	142	183			10161	14443	5048	7992	10320
	643	992	378	439	290			30	74	10	19	7			191	340	99	128	66			10944	17658	7341	9121	4265
	204	394	377	470	356			7	16	13	22	18			47	111	94	138	108			2772	7539	7078	9609	7056
	763	426	422	414	410			49	20	12	11	17			237	125	99	110	113			11662	8022	6052	8626	7571
	278	666	863	1285	485			15	34	46	110	21			76	208	282	453	149			5561	12706	15009	23879	10002
	277	523	1304	943	315			5	20	84	58	13			63	141	409	299	86			4785	8359	21030	17142	8000
	372	644	784	711	812			20	27	33	32	41			95	180	226	196	255			5883	10225	13150	12346	16551
	550		873	288	691			31		50	7	40			166		285	80	222			8591		17259	5571	14210
			498	470	748					22	20	42					146	143	246					9286	9261	16214
			718	585	411					24	37	19					197	175	123					11977	11185	7687
N° nodes	ECM	CM (-drug)	CM (ALN 2 μM)	CM (ALN 5 μM)	CM (ALN 10 μM)		N° meshes	ECM	CM (-drug)	CM (ALN 2 μM)	CM (ALN 5 μM)	CM (ALN 10 μM)		N° segments	ECM	CM (-drug)	CM (ALN 2 μM)	CM (ALN 5 μM)	CM (ALN 10 μM)		Total segments lenght	ECM	CM (-drug)	CM (ALN 2 μM)	CM (ALN 5 μM)	CM (ALN 10 μM)
	634	877	764	391	597			36	56	44	15	39			188	287	242	101	180			9489	13795	13895	6325	12185
	362	881	495	894	565			8	54	25	48	36			81	304	143	280	184			5590	18019	9616	16394	12110
	621	961	402	827	738			42	46	11	38	42			192	309	103	253	222			11688	18527	5625	13828	15778
	511	670	485	507	771			17	34	23	29	54			146	199	132	171	269			10738	10956	7167	10680	18714
	898	443	418	604	894			63	16	14	43	65			286	129	115	189	296			13864	6802	7432	10962	21321
	404	959	715	449	718			16	51	39	20	47			104	313	224	137	238			5653	17222	14607	9366	17189
	573	811	509	215	847			31	40	22	2	63			175	256	149	48	289			10161	14443	9002	4567	17464
	643	992	372	288	850			30	74	18	19	45			191	340	102	89	271			10944	17658	7451	6615	16385
	763	394	697	343	473			7	16	34	14	20			237	111	212	98	135			8591	7539	12028	7648	7694
	278	426	568	375	961			49	20	34	18	68			76	125	196	112	311			11662	8022	14464	7937	17671
	277	666	319	394	747			15	34	11	20	46			63	208	84	122	243			5561	12706	6403	8819	13904
	372	523	358	408	458			31	20	12	20	19			95	141	105	128	125			4785	8359	7060	8811	7139
	550	644	404	619	318			20	27	14	31	7			166	180	108	197	82			5883	10225	8838	13783	6295
			577	361	600					27	14	27					174	103	179					10575	8709	11614
			355	380	479					13	16	22					96	112	142					5477	8187	8272
			360	444	330					17	22	11					108	140	95					8235	10850	6137
	T(22 h)
N° nodes	ECM	CM (-drug)	CM (ZOL 1 μM)	CM (ZOL 1.5 μM)	CM (ZOL 2 μM)		N° meshes	ECM	CM (-drug)	CM (ZOL 1 μM)	CM (ZOL 1.5 μM)	CM (ZOL 2 μM)		N° segments	ECM	CM (-drug)	CM (ZOL 1 μM)	CM (ZOL 1.5 μM)	CM (ZOL 2 μM)		Total segments lenght	ECM	CM (-drug)	CM (ZOL 1 μM)	CM (ZOL 1.5 μM)	CM (ZOL 2 μM)
	280	396	415	276	195			16	26	30	15	12			88	129	146	92	67			7991	11970	14907	11159	8237
	257	427	314	301	261			8	23	21	20	14			76	135	105	103	85			9675	9836	11091	10141	11021
	279	313	532	237	426			16	10	30	10	26			89	89	165	72	143			9880	7545	13306	7427	12630
	528	267	430	199	210			36	14	23	7	9			175	80	134	64	65			12551	5401	10722	8028	8181
	509	425	471	457	199			18	32	35	29	7			156	150	162	149	65			11415	15258	13763	11142	8368
	343	361	353	313	368			21	22	22	18	25			116	117	125	102	122			10772	10201	12159	10898	10391
	348	300	267	321	137			24	18	16	18	5			121	96	94	104	35			12456	11653	9895	9878	6271
	326	370	333	215	166			24	20	18	9	4			115	115	103	67	44			11383	11014	9933	8857	6798
	384	367	249	359	381			36	23	7	21	20			144	116	72	120	124			12507	12622	7965	10539	10383
	277	170	327	277	318			19	9	21	22	23			95	64	110	97	115			9957	8884	10363	12578	11577
	476	321	501	269	202			29	19	40	14	12			142	112	180	87	65			11713	10361	14209	11597	10525
	302	326	575	296	233			20	15	38	17	15			101	104	193	100	80			9092	11862	12200	12123	9390
	407	273	481	394	486			25	12	36	26	25			133	83	159	136	154			9998	9237	11992	13457	13669
	310	370	352	320	480			14	31	26	27	31			94	132	114	119	157			10304	12159	11820	12872	13026
	335	366	244	202	180			21	25	16	6	6			114	126	81	56	61			12773	12993	9327	7367	9765
	393	430	277	342	182			24	34	15	22	11			130	153	88	119	64			12466	14249	9260	12877	8801
	355	387	210	273	439			28	23	14	21	33			128	132	76	100	152			12598	11785	8883	11061	13502
	423	319		530	236			26	18		42	17			139	104		188	88			11892	11540		17245	9443
	321			627				14			46				91			210				9311			16950
N° nodes	ECM	CM (-drug)	CM (ALN 2 μM)	CM (ALN 5 μM)	CM (ALN 10 μM)		N° meshes	ECM	CM (-drug)	CM (ALN 2 μM)	CM (ALN 5 μM)	CM (ALN 10 μM)		N° segments	ECM	CM (-drug)	CM (ALN 2 μM)	CM (ALN 5 μM)	CM (ALN 10 μM)		Total segments lenght	ECM	CM (-drug)	CM (ALN 2 μM)	CM (ALN 5 μM)	CM (ALN 10 μM)
	280	396	249	228	272			16	26	9	17	12			88	129	76	109	78			9311	11970	8339	8580	10383
	279	427	357	237	369			16	23	14	14	18			91	135	109	78	116			9675	9836	9327	9082	10580
	423	313	200	142	309			36	10	10	7	11			89	89	65	44	95			9880	7545	9101	7442	9971
	321	267	576	214	344			18	14	33	12	22			156	80	181	70	110			12551	15258	12969	9300	10034
	509	425	196	181	174			21	32	8	11	9			116	150	61	62	64			11415	10201	9487	6986	10504
	343	361	206	291	228			24	22	29	16	10			121	117	60	93	74			10772	11653	8806	8268	9150
	348	300	356	356	205			24	18	19	15	7			115	96	115	86	62			12456	11014	11014	11014	8493
	326	370	212	270	267			19	20	12	15	13			144	115	74	85	88			11383	12622	10298	9225	9210
	384	367	191	289	349			29	23	11	10	18			95	116	65	31	114			12507	8884	8884	8083	10254
	277	321	185	109	392			20	19	14	7	27			142	104	72	48	142			9957	10361	9329	5519	13051
	476	326	447	145	302			25	15	8	8	18			101	112	71	51	98			11713	11862	10045	8821	10226
	302	273	258	159	243			14	12	15	6	13			133	104	82	56	81			9092	9237	8507	8550	8970
	407	370	364	163	215			21	31	21	9	17			94	83	113	81	76			9998	12159	9266	6103	9878
	310	366	464	232	265			24	25	38	13	16			114	132	163	54	89			10304	12993	12369	10958	9767
	335	430	378	184	254			28	34	23	6	7			130	126	127	72	89			11892	14249	12022	6903	8176
	393	387	299	207	170			26	23	18	10	15			128	153	91	70	50			12466	11785	8394	9527	11641
	355	319	231	199	192			14	18	6	14	5			139	132	147	78	57			12598	11540	10173	8851	7649
